# Supplementary material for: Anti-inflammatory Polyketides from the Marine-Derived Fungus Eutypella scoparia
Source: Mar Drugs. 2022 Jul 28;20(8):486. doi: 10.3390/md20080486 (PMC9410037; doi:10.3390/md20080486)
Supplement: Supplementary file 1 [file marinedrugs-20-00486-s001.zip]

Archive with 1 entries (1 files):
- marinedrugs-1832481-supplementary.pdf
